# Supplementary material for: Rational Design of Non-Covalent Imprinted Polymers Based on the Combination of Molecular Dynamics Simulation and Quantum Mechanics Calculations
Source: Polymers (Basel). 2024 Aug 9;16(16):2257. doi: 10.3390/polym16162257 (PMC11360439; doi:10.3390/polym16162257)
Supplement: Supplementary file 1 [file polymers-16-02257-s001.zip]

Archive with 1 entries (1 files):
- polymers-3059246-supplementary.pdf
